# Supplementary material for: A hypothetical intervention on the use of hearing aids for the risk of dementia in people with hearing loss in UK Biobank
Source: Am J Epidemiol. 2024 Dec 16;194(10):2844–52. doi: 10.1093/aje/kwae452 (PMC12527245; doi:10.1093/aje/kwae452)
Supplement: Web_Material_kwae452 [file web_material_kwae452.zip]

Archive with 2 entries (2 files):
- supplemental_material.docx
- tables S1, S4, S5.xlsx
