# Supplementary material for: A hypothetical intervention on the use of hearing aids for the risk of dementia in people with hearing loss in UK Biobank
Source: Am J Epidemiol. 2024 Dec 16;194(10):2844–52. doi: 10.1093/aje/kwae452 (PMC12527245; doi:10.1093/aje/kwae452)
Supplement: Web_Material_kwae452 [file web_material_kwae452.zip › tables S1, S4, S5.xlsx]

## Sheet: Table S1
Code	Variable	Code system	Description	Congenital	N
73210	ci	read2	implantation of intracochlear prosthesis	NA	15
73211	ci	read2	implantation of extracochlear prosthesis	NA	0
73210	ci	read3	implantation of intracochlear prosthesis	NA	17
73211	ci	read3	implantation of extracochlear prosthesis	NA	2
Xa4i2	ci	read3	adjustment of cochlear implant processor	NA	0
Xa9RA	ci	read3	cochlear implant	NA	23
XaAeX	ci	read3	referral to cochlear implant service	NA	0
XaAeY	ci	read3	referral to adult cochlear implant service	NA	0
XaAeZ	ci	read3	referral to paediatric cochlear implant service	NA	0
XaB9W	ci	read3	cochlear prosthesis procedure	NA	0
XaC67	ci	read3	cochlear implant service	NA	3
XaC68	ci	read3	adult cochlear implant service	NA	2
XaC69	ci	read3	paediatric cochlear implant service	NA	0
XaIOD	ci	read3	insertion of auditory implant to brainstem	NA	0
73086	ci	read2	removal of hearing implant from external ear	NA	0
7317E	ci	read2	removal of hearing implant from middle ear	NA	1
73212	ci	read2	removal of cochlear prosthesis	NA	2
73218	ci	read2	removal of cochlear prosthesis	NA	0
73212	ci	read3	cochlear prosthesis attention or removal	NA	0
X00hV	ci	read3	removal of cochlear prosthesis	NA	0
XaBIi	ci	read3	removal of bone anchored hearing aid	NA	0
XaLNc	ci	read3	removal of hearing implant from external ear	NA	0
XaLNj	ci	read3	removal of hearing implant from middle ear	NA	1
70073	ci	read2	insertion of auditory implant to brainstem	NA	1
XE0Bq	ci	read3	attention to cochlear prosthesis	NA	2
V532	ha	icd9	hearing aid	NA	0
Z453	ha	icd10	adjustment and management of implanted hearing device	NA	46
Z461	ha	icd10	fitting and adjustment of hearing aid	NA	31
Z974	ha	icd10	presence of external hearing aid	NA	2530
1C17.	ha	read2	hearing aid problem	NA	5
2DG..	ha	read2	hearing aid worn	NA	457
2DH0.	ha	read2	uses hearing loop	NA	2
2DH1.	ha	read2	does use hearing aid	NA	6
73084	ha	read2	placement of hearing implant in external ear	NA	0
73085	ha	read2	attention to hearing implant in external ear	NA	0
7311A	ha	read2	insertion of bone anchors for subcutaneous bone anchored hearing aid	NA	8
7317C	ha	read2	placement of hearing implant in middle ear	NA	1
7317D	ha	read2	attention to hearing implant in middle ear	NA	0
7319	ha	read2	attachment of bone anchored hearing prosthesis	NA	0
73190	ha	read2	insertion of fixtures for bone anchored hearing prosthesis stage 1	NA	0
73191	ha	read2	insertion of fixtures for bone anchored hearing prosthesis stage 2	NA	0
73192	ha	read2	reduction of soft tissue for bone anchored hearing prosthesis	NA	0
73193	ha	read2	attention to fixtures for bone anchored hearing prosthesis	NA	0
73194	ha	read2	one stage insertion of fixtures for bone anchored hearing prosthesis	NA	0
73195	ha	read2	fitting of external hearing prosthesis to bone anchored fixtures	NA	0
73196	ha	read2	first stage insertion of fixtures for bone anchored hearing prosthesis	NA	1
73197	ha	read2	second stage insertion of fixtures for bone anchored hearing prosthesis	NA	0
7319y	ha	read2	other specified attachment of bone anchored hearing prosthesis	NA	0
7319z	ha	read2	attachment of bone anchored hearing prosthesis nos	NA	0
8D2..	ha	read2	auditory aid	NA	262
8D21.	ha	read2	provide head worn hearing aid	NA	0
8D22.	ha	read2	provide body worn hearing aid	NA	0
8D23.	ha	read2	ear fitting hearing aid	NA	107
8D24.	ha	read2	replace hearing aid battery	NA	0
8D25.	ha	read2	physiolog hearing assistance	NA	0
8D26.	ha	read2	provision of replacement hearing aid	NA	1
8D2Z.	ha	read2	auditory aid nos	NA	9
8HT2.	ha	read2	referral to hearing aid clinic	NA	459
8M41.	ha	read2	hearing aid requested	NA	35
9N0b.	ha	read2	seen in hearing aid clinic	NA	56
ZV45G	ha	read2	v presence of external hearing aid	NA	2
ZV45N	ha	read2	v bone anchored hearing aid in situ	NA	1
ZV532	ha	read2	v fitting or adjustment of hearing aid	NA	81
ZV53D	ha	read2	v adjustment and management of implanted hearing device	NA	1
8D2..	ha	read3	auditory aid or provision of	NA	124
8D21.	ha	read3	provide head worn hearing aid	NA	6
8D22.	ha	read3	provide body worn hearing aid	NA	0
8D23.	ha	read3	ear fitting hearing aid	NA	216
8D24.	ha	read3	replace hearing aid battery	NA	6
8D25.	ha	read3	physiological hearing assistance	NA	0
8D2Z.	ha	read3	auditory aid nos	NA	20
8HT2.	ha	read3	refer to hearing aid clinic	NA	1678
Ua1ra	ha	read3	switching on hearing aid	NA	0
Ua1rb	ha	read3	fit hearing aid	NA	102
Ua1rd	ha	read3	checking hearing aid	NA	5
Ua1re	ha	read3	changing hearing aid battery	NA	0
Ua1rf	ha	read3	hearing aid procedure	NA	7
Ua1rW	ha	read3	turning off hearing aid	NA	0
Ua1rX	ha	read3	listening for feedback whistle of hearing aid	NA	0
Ua1rZ	ha	read3	putting on hearing aid	NA	0
X00h2	ha	read3	insertion of bone anchors for subcutaneous bone anchored hearing aid	NA	36
X00h3	ha	read3	insertion of bone anchors for percutaneous bone anchored hearing aid	NA	1
X77g5	ha	read3	real ear measurement of hearing aid gain	NA	0
X79ms	ha	read3	hearing aid	NA	400
Xa0LN	ha	read3	hearing aid worn	NA	504
Xa1pl	ha	read3	hearing aid provision	NA	795
Xa2yU	ha	read3	ability to use hearing aid	NA	0
Xa2yV	ha	read3	able to use hearing aid	NA	1
Xa2yW	ha	read3	unable to use hearing aid	NA	1
Xa2yX	ha	read3	does use hearing aid	NA	100
Xa2yZ	ha	read3	difficulty using hearing aid	NA	3
Xa4hp	ha	read3	attention to hearing aid	NA	4
Xa4hs	ha	read3	fit ear mould for existing hearing aid	NA	0
Xa8Ek	ha	read3	adjust hearing aid settings	NA	1
Xa8Ks	ha	read3	observation of hearing aid	NA	2
Xa9XO	ha	read3	auditory implant	NA	1
XaAea	ha	read3	referral to hearing aid service	NA	647
XaAeb	ha	read3	referral to adult hearing aid service	NA	114
XaAec	ha	read3	referral to paediatric hearing aid service	NA	0
XaAf8	ha	read3	referral to registered hearing aid dispenser	NA	17
XaAv5	ha	read3	bone anchored hearing aid	NA	51
XaAv6	ha	read3	second stage bone anchored hearing aid procedure	NA	1
XaBqy	ha	read3	hearing aid dispenser	NA	0
XaC6A	ha	read3	hearing aid service	NA	21
XaC6B	ha	read3	adult hearing aid service	NA	8
XaC6C	ha	read3	paediatric hearing aid service	NA	0
XaE8p	ha	read3	hearing aid battery	NA	1
XaEEV	ha	read3	seen in hearing aid clinic	NA	368
XaIkt	ha	read3	hearing aid requested	NA	108
XaIRo	ha	read3	hearing aid problem	NA	62
XaKjD	ha	read3	uses hearing loop	NA	1
XaLNa	ha	read3	placement of hearing implant in external ear	NA	1
XaLNb	ha	read3	attention to hearing implant in external ear	NA	0
XaLNh	ha	read3	placement of hearing implant in middle ear	NA	3
XaLNi	ha	read3	attention to hearing implant in middle ear	NA	0
XaLNl	ha	read3	attachment of bone anchored hearing prosthesis	NA	7
XaLNm	ha	read3	insertion of fixtures for bone anchored hearing prosthesis stage 1	NA	0
XaLNn	ha	read3	insertion of fixtures for bone anchored hearing prosthesis stage 2	NA	0
XaLNo	ha	read3	reduction of soft tissue for bone anchored hearing prosthesis	NA	1
XaLNp	ha	read3	attention to fixtures for bone anchored hearing prosthesis	NA	0
XaLNq	ha	read3	other specified attachment of bone anchored hearing prosthesis	NA	0
XaLNr	ha	read3	attachment of bone anchored hearing prosthesis nos	NA	3
XaMkv	ha	read3	one stage insertion of fixtures for bone anchored hearing prosthesis	NA	1
XaMkw	ha	read3	fitting of external hearing prosthesis to bone anchored fixtures	NA	2
XaPEU	ha	read3	v bone anchored hearing aid in situ	NA	7
XaZp4	ha	read3	provision of replacement hearing aid	NA	4
XM0F9	ha	read3	auditory aid	NA	223
XSAYE	ci	read3	insertion of cochlear implant	NA	8
ZV45G	ha	read3	v presence of external hearing aid	NA	3
ZV532	ha	read3	v fitting or adjustment of hearing aid	NA	304
ZV53D	ha	read3	v adjustment and management of implanted hearing device	NA	1
XE1AN	hl	read3	mutism or deaf mutism nos	0	2
SJ15.	hl	read3	nerve injury auditory cranial or eighth or acoustic 8th or traumatic deafness nos	0	1
P40z.	hl	read3	other and unspecified ear anomaly with hearing impaired or deafness due to congenital anomaly nec	1	1
ZV412	hl	read2	v problems with hearing	0	71
ZV412	hl	read3	v problems with hearing	0	259
Eu446	hl	read3	x dissociative anaesthesia and sensory loss psychogenic deafness	0	0
FyuU0	hl	read2	x deaf mutism not elsewhere classified	0	0
FyuU0	hl	read3	x deaf mutism not elsewhere classified	0	0
Pyu1B	hl	read2	x malformation of ear with impairment of hearing unspecified	0	0
Pyu1B	hl	read3	x malformation of ear with impairment of hearing unspecified	0	1
FyuU1	hl	read2	x other specified hearing loss	0	1
FyuU1	hl	read3	x other specified hearing loss	0	10
P40z0	hl	read3	absence of external ear nos hearing impairment	0	0
F5801	hl	read3	age related hearing loss	0	985
X50HE	hl	read3	alopecia onychodysplasia hypohidrosis deafness ectodermal dysplasia	0	0
C3734	hl	read2	amyloid nephropathy with deafness and urticaria	0	2
C3734	hl	read3	amyloid nephropathy with deafness and urticaria	0	1
7440	hl	icd9	anomalies of ear causing impairment of hearing	0	1
E2F32	hl	read2	articulatory defect due to conductive hearing loss	0	0
Xabxq	hl	read3	articulatory defect due to conductive hearing loss	0	0
F591A	hl	read2	bilateral congenital sensorineural hearing loss	1	0
XaaLg	hl	read3	bilateral congenital sensorineural hearing loss	1	7
1C133	hl	read2	bilateral deafness	0	42
1C133	hl	read3	bilateral deafness	0	316
F5919	hl	read2	bilateral profound sensorineural hearing loss	0	0
XaaLf	hl	read3	bilateral profound sensorineural hearing loss	0	6
F590.	hl	read3	cd conductive deafness	0	683
F5913	hl	read2	central hearing loss	0	1
F5913	hl	read3	central hearing loss	0	1
F59z.	hl	read2	chronic deafness	0	631
F59z.	hl	read3	chronic deafness	0	15
X00kO	hl	read3	chronic deafness	0	25
F5911	hl	read3	cochlear hearing loss	0	10
F590y	hl	read2	combined conductive hearing loss	0	0
F590y	hl	read3	combined conductive hearing loss	0	0
F591y	hl	read2	combined perceptive hearing loss	0	1
F591y	hl	read3	combined perceptive hearing loss	0	0
Fy1..	hl	read2	combined visual and hearing impairment	0	0
XaYPJ	hl	read3	combined visual and hearing impairment	0	0
H90	hl	icd10	conductive and sensorineural hearing loss	0	0
3890	hl	icd9	conductive deafness	0	43
F590.	hl	read2	conductive deafness	0	187
H900	hl	icd10	conductive hearing loss bilateral	0	153
F5905	hl	read2	conductive hearing loss bilateral	0	10
F5905	hl	read3	conductive hearing loss bilateral	0	51
H901	hl	icd10	conductive hearing loss unilateral with unrestricted hearing on the contralateral side	0	203
F5906	hl	read2	conductive hearing loss unilateral with unrestricted hearing on the contralateral side	0	2
F5906	hl	read3	conductive hearing loss unilateral with unrestricted hearing on the contralateral side	0	5
H902	hl	icd10	conductive hearing loss unspecified	0	494
F5901	hl	read2	conductive hearing loss due to disorder of external ear	0	0
F5901	hl	read3	conductive hearing loss due to disorder of external ear	0	1
F5904	hl	read2	conductive hearing loss due to disorder of inner ear	0	0
F5904	hl	read3	conductive hearing loss due to disorder of inner ear	0	4
F5903	hl	read2	conductive hearing loss due to disorder of middle ear	0	1
F5903	hl	read3	conductive hearing loss due to disorder of middle ear	0	9
F5902	hl	read2	conductive hearing loss due to disorder of tympanic membrane	0	1
F5902	hl	read3	conductive hearing loss due to disorder of tympanic membrane	0	6
F590z	hl	read2	conductive hearing loss nos	0	9
F590z	hl	read3	conductive hearing loss nos	0	34
Q169	hl	icd10	congenital malformation of ear causing impairment of hearing unspecified	1	11
Q16	hl	icd10	congenital malformations of ear causing impairment of hearing	1	0
F5918	hl	read2	congenital prelingual deafness	1	0
XaRE1	hl	read3	congenital prelingual deafness	1	0
F5914	hl	read2	congenital sensorineural deafness	1	5
F5914	hl	read3	congenital sensorineural deafness	1	39
X75qM	hl	read3	dead ear	0	14
Xa0PN	hl	read3	dead ear postoperative	0	0
Ua0R8	hl	read3	deaf blind telephone user	0	0
F593.	hl	read2	deaf mutism nec	0	1
F593.	hl	read3	deaf mutism nec	0	5
3897	hl	icd9	deaf mutism not elsewhere classifiable	0	1
H913	hl	icd10	deaf mutism not elsewhere classified	0	69
F59A.	hl	read2	deafened	0	4
XaRE5	hl	read3	deafened	0	1
389	hl	icd9	deafness	0	0
1C13.	hl	read2	deafness	0	1069
F59..	hl	read2	deafness	0	6491
1C13.	hl	read3	deafness	0	115
F59..	hl	read3	deafness	0	159
XE0s9	hl	read3	deafness	0	12863
XE1AL	hl	read3	deafness sensorineural or nerve or perceptive diagnos	0	15
SJ15.	hl	read2	deafness traumatic nos	0	3
P40z.	hl	read2	deafness due to congenital anomaly nec	1	4
X77tB	hl	read3	deafness due to congenital anomaly nec	1	3
X00ke	hl	read3	deafness earpits syndrome	0	0
XE17P	hl	read3	deafness nos	0	1357
V192	hl	icd10	deafness or hearing loss	0	3
8E3..	hl	read2	deafness remedial therapy	0	1
8E3..	hl	read3	deafness remedial therapy	0	0
8E3Z.	hl	read2	deafness remedial therapy nos	0	0
8E3Z.	hl	read3	deafness remedial therapy nos	0	1
XM0Cb	hl	read3	deafness symptom	0	1364
X40JZ	hl	read3	diabetes deafness syndrome maternally transmitted	0	0
PKyP.	hl	read2	diabetes insipidus diabetes mellitus optic atrophy and deafness	0	0
X008t	hl	read3	diabetes insipidus diabetes mellitus optic atrophy and deafness	0	0
Xa0PZ	hl	read3	difficulty hearing in noise	0	2
1C19.	hl	read2	difficulty hearing whispers	0	2
XaIxN	hl	read3	difficulty hearing whispers	0	1
1C18.	hl	read2	difficulty hearing with background noise	0	6
XaIxM	hl	read3	difficulty hearing with background noise	0	27
E2012	hl	read3	dissociative deafness	0	0
X00kR	hl	read3	dominant sensorineural hearing loss	0	0
PKyz8	hl	read2	door deafness triphalangeal thumbs onychodystrophy	0	0
X50I0	hl	read3	door deafness triphalangeal thumbs onychodystrophy	0	0
F5915	hl	read2	drug ototoxicity deafness	0	0
F5915	hl	read3	drug ototoxicity deafness	0	0
XM1QG	hl	read3	drug ototoxicity deafness	0	0
P400.	hl	read2	ear anomalies with hearing impaired unspecified	0	1
P400.	hl	read3	ear anomalies with hearing impaired unspecified	0	2
P40..	hl	read2	ear anomalies with hearing impairment	0	7
P40..	hl	read3	ear anomalies with hearing impairment	0	4
P40zz	hl	read2	ear anomaly with hearing impaired nos	0	1
P40zz	hl	read3	ear anomaly with hearing impaired nos	0	1
X00kW	hl	read3	functional hearing loss	0	1
1493	hl	read2	h o hearing problem	0	0
1493	hl	read3	h o hearing problem	0	0
XaXeh	hl	read3	h o impaired hearing	0	6
1C12.	hl	read2	hearing difficulty	0	3975
1C12.	hl	read3	hearing difficulty	0	3757
F5A..	hl	read2	hearing impairment	0	40
XE1AD	hl	read3	hearing loss	0	1136
H919	hl	icd10	hearing loss unspecified	0	12659
X00kX	hl	read3	hearing loss associated with syndrome	0	16
Xa7SQ	hl	read3	hearing problem	0	433
X78CP	hl	read3	hid hystrix ichthyosis with deafness syndrome	0	0
F591.	hl	read2	high frequency deafness	0	1347
F594.	hl	read2	high frequency deafness	0	45
F591.	hl	read3	high frequency deafness	0	41
X00kP	hl	read3	high frequency deafness	0	179
X50IK	hl	read3	keratitis ichthyosis and deafness syndrome	0	0
X50IO	hl	read3	keratosis pilaris with ichthyosis and deafness	0	0
X50Ir	hl	read3	knuckle pads leuconychia and deafness	0	0
F595.	hl	read2	low frequency deafness	0	2
X00kQ	hl	read3	low frequency deafness	0	16
F596.	hl	read2	maternally inherited deafness	1	1
XaOPs	hl	read3	maternally inherited deafness	1	0
X40JW	hl	read3	megaloblastic anaemia thiamine responsive with diabetes mellitus and sensorineural deafness	0	0
F592.	hl	read3	mhl mixed hearing loss	0	188
F597.	hl	read2	mild acquired hearing loss	0	4
XaRE2	hl	read3	mild acquired hearing loss	0	25
F591D	hl	read2	mild sensorineural hearing loss	0	16
XaZuF	hl	read3	mild sensorineural hearing loss	0	19
3892	hl	icd9	mixed conductive and sensorineural deafness	0	1
F592.	hl	read2	mixed conductive and sensorineural deafness	0	51
H906	hl	icd10	mixed conductive and sensorineural hearing loss bilateral	0	158
F5921	hl	read2	mixed conductive and sensorineural hearing loss bilateral	0	8
F5921	hl	read3	mixed conductive and sensorineural hearing loss bilateral	0	24
H907	hl	icd10	mixed conductive and sensorineural hearing loss unilateral with unrestricted hearing on the contralateral side	0	87
F5920	hl	read2	mixed conductive and sensorineural hearing loss unilateral with unrestricted hearing on the contralateral side	0	0
F5920	hl	read3	mixed conductive and sensorineural hearing loss unilateral with unrestricted hearing on the contralateral side	0	2
H908	hl	icd10	mixed conductive and sensorineural hearing loss unspecified	0	142
F598.	hl	read2	moderate acquired hearing loss	0	2
XaRE3	hl	read3	moderate acquired hearing loss	0	2
F591C	hl	read2	moderate sensorineural hearing loss	0	16
XaZuA	hl	read3	moderate sensorineural hearing loss	0	14
X50Hr	hl	read3	nail dystrophy deafness syndrome	0	0
F5912	hl	read2	nerve deafness	0	36
F5912	hl	read3	nerve deafness	0	58
F5812	hl	read3	nihl noise induced hearing loss	0	209
F5812	hl	read2	noise induced deafness	0	31
2BL5.	hl	read2	o e completely deaf	0	0
2BL5.	hl	read3	o e completely deaf	0	1
XE1jw	hl	read3	o e conductive deaf	0	0
2BM2.	hl	read2	o e conductive deafness	0	36
2BM2.	hl	read3	o e conductive deafness	0	42
2BL..	hl	read2	o e deaf	0	206
2BL..	hl	read3	o e deaf	0	1
XM1X8	hl	read3	o e deaf	0	32
XE1jy	hl	read3	o e deaf perceptive	0	0
2BM4.	hl	read2	o e high tone deafness	0	13
2BM4.	hl	read3	o e high tone deafness	0	50
2BM3.	hl	read2	o e perceptive deafness	0	3
2BM3.	hl	read3	o e perceptive deafness	0	22
2BL3.	hl	read2	o e significantly deaf	0	62
2BL3.	hl	read3	o e significantly deaf	0	8
2BL2.	hl	read2	o e slightly deaf	0	82
2BL2.	hl	read3	o e slightly deaf	0	24
2BL4.	hl	read2	o e very deaf	0	4
2BL4.	hl	read3	o e very deaf	0	5
XE1K4	hl	read3	other and unspecified ear anomaly with hearing impaired	0	0
P402.	hl	read2	other external ear anomaly with hearing impairment	0	0
P402.	hl	read3	other external ear anomaly with hearing impairment	0	0
P402z	hl	read2	other external ear anomaly with hearing impairment nos	0	0
P402z	hl	read3	other external ear anomaly with hearing impairment nos	0	0
H91	hl	icd10	other hearing loss	0	0
3898	hl	icd9	other specified forms of deafness	0	0
F59y.	hl	read2	other specified forms of hearing loss	0	11
F59y.	hl	read3	other specified forms of hearing loss	0	15
H918	hl	icd10	other specified hearing loss	0	173
H910	hl	icd10	ototoxic hearing loss	0	19
XE17O	hl	read3	ototoxicity deafness	0	0
1C132	hl	read2	partial deafness	0	23
1C132	hl	read3	partial deafness	0	124
X75Wh	hl	read3	pattern of hearing loss	0	1
XE17N	hl	read3	pd perceptive deafness	0	2576
F591z	hl	read2	perceptive hearing loss nos	0	5
F591z	hl	read3	perceptive hearing loss nos	0	14
X00kU	hl	read3	perinatal sensorineural hearing loss	0	0
X40JR	hl	read3	photomyoclonus diabetes mellitus deafness nephropathy and cerebral dysfunction	0	0
X00kV	hl	read3	postnatal acquired sensorineural hearing loss	0	0
F5801	hl	read2	presbyacusis	0	323
XE1AH	hl	read3	presbyacusis	0	6
H911	hl	icd10	presbycusis	0	970
V412	hl	icd9	problems with hearing	0	0
F591B	hl	read2	profound sensorineural hearing loss	0	0
XaZuE	hl	read3	profound sensorineural hearing loss	0	4
X74UF	hl	read3	provision for visual and hearing impairment	0	0
X74UH	hl	read3	provision of communicator for visual and hearing impairment	0	0
X74UG	hl	read3	provision of guide help for visual and hearing impairment	0	0
X30Lf	hl	read3	prune belly syndrome with pulmonic stenosis mental retardation and deafness	0	0
X00kT	hl	read3	recessive sensorineural hearing loss	0	2
XaNDb	hl	read3	registered deaf	0	1
XaNFV	hl	read3	registered hearing impaired	0	1
K08y8	hl	read2	renal tubular acidosis with progressive nerve deafness	0	0
X30Li	hl	read3	renal tubular acidosis with progressive nerve deafness	0	0
9Nfb.	hl	read2	requires deafblind block alphabet interpreter	0	0
XacJG	hl	read3	requires deafblind block alphabet interpreter	0	0
9NfB.	hl	read2	requires deafblind communicator guide	0	0
XaYB3	hl	read3	requires deafblind communicator guide	0	0
9Nfc.	hl	read2	requires deafblind haptic communication interpreter	0	0
XacJI	hl	read3	requires deafblind haptic communication interpreter	0	0
9Nfa.	hl	read2	requires deafblind manual alphabet interpreter	0	0
XacJF	hl	read3	requires deafblind manual alphabet interpreter	0	0
A5602	hl	read2	rubella deafness	1	0
A5602	hl	read3	rubella deafness	1	0
XM0iW	hl	read3	schneiders ooman test for deaf children	1	0
3891	hl	icd9	sensorineural deafness	0	6
H903	hl	icd10	sensorineural hearing loss bilateral	0	1092
F5916	hl	read2	sensorineural hearing loss bilateral	0	166
F5916	hl	read3	sensorineural hearing loss bilateral	0	983
H904	hl	icd10	sensorineural hearing loss unilateral with unrestricted hearing on the contralateral side	0	234
F5917	hl	read2	sensorineural hearing loss unilateral with unrestricted hearing on the contralateral side	0	3
F5917	hl	read3	sensorineural hearing loss unilateral with unrestricted hearing on the contralateral side	0	11
H905	hl	icd10	sensorineural hearing loss unspecified	0	1319
F5911	hl	read2	sensory hearing loss	0	52
F599.	hl	read2	severe acquired hearing loss	0	0
XaRE4	hl	read3	severe acquired hearing loss	0	3
F591E	hl	read2	severe sensorineural hearing loss	0	0
XaZuB	hl	read3	severe sensorineural hearing loss	0	1
Xa0U4	hl	read3	simulated hearing loss	0	0
3882	hl	icd9	sudden hearing loss unspecified	0	0
H912	hl	icd10	sudden idiopathic hearing loss	0	32
1J2..	hl	read2	suspected deafness	0	96
1J2..	hl	read3	suspected deafness	0	124
1C131	hl	read2	unilateral deafness	0	182
1C131	hl	read3	unilateral deafness	0	501
F5900	hl	read2	unspecified conductive hearing loss	0	18
F5900	hl	read3	unspecified conductive hearing loss	0	34
3899	hl	icd9	unspecified deafness	0	93
F5910	hl	read2	unspecified perceptive hearing loss	0	17
F5910	hl	read3	unspecified perceptive hearing loss	0	10
F582.	hl	read2	unspecified sudden hearing loss	0	115
F582.	hl	read3	unspecified sudden hearing loss	0	91
13o8J	hl	read2	uses deafblind intervener	0	2
XacJE	hl	read3	uses deafblind intervener	0	0
13o8N	hl	read2	uses deafblind manual alphabet	0	0
Xad2A	hl	read3	uses deafblind manual alphabet	0	0
E2F30	hl	read2	word deafness	0	0
E2F30	hl	read3	word deafness	0	0
Ub1Ub	hl	read3	word deafness	0	0
XE1Z4	hl	read3	word deafness	0	0
X00kS	hl	read3	x linked sensorineural hearing loss	1	0
Xa0PY	hl	read3	Paracusis of Willis	0	0
X00kL	hl	read3	Obscure auditory dysfunction	0	13

## Sheet: Table S4
Covariate	SMD	SMD after matching	Model #
Age	0.420662	-0.00311241	1.1
Sex	0.0330422	-0.00694064	1.1
EDU: no degree	0.0698679	0.00164489	1.1
EDU: secondary	-0.035152	-0.0113098	1.1
EDU: higher	-0.0347159	0.00966487	1.1
Deprivation	-0.0444078	0.00182784	1.1
G	-0.129586	-0.0225829	1.1
SiN	0.281099	0.0206754	1.1
Dat. prov. missing	-0.0159733	0.00234324	1.1
Dat. prov. Engl.	0.0262435	-0.00781343	1.1
Dat. prov. Wal.	-0.00862646	0.0091281	1.1
Dat. prov. Scot.	-0.00164367	-0.00365792	1.1
Tinnitus	0.127906	-0.00806989	1.1
Ethnicity	-0.0343987	0.00439263	1.1
Age	0.474635	0.0346573	1.2
Sex	0.0267184	0.00472804	1.2
EDU: no degree	0.0706028	-0.00159573	1.2
EDU: secondary	-0.0512271	0.0400808	1.2
EDU: higher	-0.0193757	-0.0384851	1.2
Deprivation	-0.0777328	-0.0618732	1.2
G	-0.182844	-0.0243175	1.2
SiN	0.294542	-0.0217524	1.2
Dat. prov. Engl.	0.00213613	-0.000896205	1.2
Dat. prov. Wal.	-0.0144023	0.00264256	1.2
Dat. prov. Scot.	0.0122662	-0.00174636	1.2
Tinnitus	0.171609	-0.00310711	1.2
Ethnicity	-0.0296342	-0.00064168	1.2
Age	0.420662	-0.00311241	2
Sex	0.0330422	-0.00694064	2
EDU: no degree	0.0698679	0.00164489	2
EDU: secondary	-0.035152	-0.0113098	2
EDU: higher	-0.0347159	0.00966487	2
Deprivation	-0.0444078	0.00182784	2
G	-0.129586	-0.0225829	2
SiN	0.281099	0.0206754	2
Dat. prov. missing	-0.0159733	0.00234324	2
Dat. prov. Engl.	0.0262435	-0.00781343	2
Dat. prov. Wal.	-0.00862646	0.0091281	2
Dat. prov. Scot.	-0.00164367	-0.00365792	2
Tinnitus	0.127906	-0.00806989	2
Ethnicity	-0.0343987	0.00439263	2
Age	0.451285	-0.0380007	3
Sex	0.0337047	-0.00698521	3
EDU: no degree	0.0730043	0.00324704	3
EDU: secondary	-0.035816	0.00241853	3
EDU: higher	-0.0371883	-0.00566557	3
Deprivation	-0.0446688	0.0352048	3
G	-0.133091	-0.0277554	3
SiN	0.295226	0.00834818	3
Dat. prov. missing	-0.0164721	0.00806852	3
Dat. prov. Engl.	0.0269503	-0.00697833	3
Dat. prov. Wal.	-0.00990625	0.0011692	3
Dat. prov. Scot.	-0.000571879	-0.00225939	3
Tinnitus	0.132783	-0.00240267	3
Ethnicity	-0.0362737	0.00653352	3
Age	0.396804	0.0296451	4
Sex	0.0300028	-0.0215169	4
EDU: no degree	0.068457	0.000459423	4
EDU: secondary	-0.0361917	-0.00548555	4
EDU: higher	-0.0322653	0.00502612	4
Deprivation	-0.046918	0.00271551	4
G	-0.113677	-0.0328259	4
SiN	0.267432	-0.008074	4
Dat. prov. missing	-0.0153957	0.00669964	4
Dat. prov. Engl.	0.0249401	0.00050769	4
Dat. prov. Wal.	-0.00962964	-0.00436775	4
Dat. prov. Scot.	8.52235e-05	-0.00283958	4
Tinnitus	0.130461	0.00741846	4
Ethnicity	-0.0379859	0.0119056	4
Age	0.43682	-0.0187793	5
Sex	0.0282714	-0.00601897	5
EDU: no degree	0.0765894	0.00312232	5
EDU: secondary	-0.0319711	-0.00428696	5
EDU: higher	-0.0446183	0.00116463	5
Deprivation	-0.0254535	0.0296622	5
G	-0.158392	-0.0106687	5
SiN	0.275578	-0.00056459	5
Dat. prov. missing	-0.0160806	0.00482515	5
Dat. prov. Engl.	0.027185	-0.0032479	5
Dat. prov. Wal.	-0.00945716	-0.000287212	5
Dat. prov. Scot.	-0.00164721	-0.00129004	5
Tinnitus	0.136835	-0.00930773	5
Ethnicity	-0.0336168	0.00756249	5
Age	0.420567	0.00528911	6
Sex	0.0330233	-0.0120572	6
EDU: no degree	0.0690931	-0.0019117	6
EDU: secondary	-0.0348645	-0.00574674	6
EDU: higher	-0.0342286	0.00765844	6
Deprivation	-0.0455076	-0.00700904	6
G	-0.129539	0.0166134	6
SiN	0.280592	0.01743	6
Dat. prov. missing	-0.0159448	0.0107253	6
Dat. prov. Engl.	0.0262039	-0.0167141	6
Dat. prov. Wal.	-0.00862443	-0.00111223	6
Dat. prov. Scot.	-0.00163465	0.00710103	6
Tinnitus	0.127715	-0.00961552	6
Ethnicity	-0.034541	0.00417051	6
Mood disorders	0.00178059	-0.00485575	6
Social isolation	-0.0101605	0.0125023	6
Age	0.420662	-0.0286883	7
Sex	0.0330422	-0.00835475	7
EDU: no degree	0.0698679	0.00114476	7
EDU: secondary	-0.035152	-0.00552021	7
EDU: higher	-0.0347159	0.00437545	7
Deprivation	-0.0444078	0.00483169	7
G	-0.129586	0.0007408	7
SiN	0.281099	0.0135885	7
Dat. prov. missing	-0.0159733	0.0132634	7
Dat. prov. Engl.	0.0262435	-0.016275	7
Dat. prov. Wal.	-0.00862646	0.0010296	7
Dat. prov. Scot.	-0.00164367	0.00198203	7
Tinnitus	0.127906	-0.0249936	7
Ethnicity	-0.0343987	-0.00629692	7
Head injury	0.00240866	-2.80947e-05	7
Age	0.420662	0.0137157	8
Sex	0.0330422	-0.0150617	8
EDU: no degree	0.0698679	0.00668595	8
EDU: secondary	-0.035152	-0.000777339	8
EDU: higher	-0.0347159	-0.00590861	8
Deprivation	-0.0444078	0.00503193	8
G	-0.129586	-0.0304027	8
SiN	0.281099	0.0247558	8
Dat. prov. missing	-0.0159733	0.00395471	8
Dat. prov. Engl.	0.0262435	-0.00541163	8
Dat. prov. Wal.	-0.00862646	0.00165578	8
Dat. prov. Scot.	-0.00164367	-0.000198856	8
Tinnitus	0.127906	-0.0224998	8
Ethnicity	-0.0343987	0.00242971	8
HL source EHR	-0.0263998	0.00814437	8
HL source self-report	0.0397962	-0.0130861	8
HL source SiN	-0.0133964	0.00494172	8
Age	0.420662	-0.0324575	9
Sex	0.0330422	0.00453961	9
EDU: no degree	0.0698679	-0.00859845	9
EDU: secondary	-0.035152	0.00307513	9
EDU: higher	-0.0347159	0.00552333	9
Deprivation	-0.0444078	-0.0190503	9
G	-0.129586	0.0118244	9
SiN	0.281099	-0.0169316	9
Dat. prov. missing	-0.0159733	0.0127586	9
Dat. prov. Engl.	0.0262435	-0.0127629	9
Dat. prov. Wal.	-0.00862646	0.0027636	9
Dat. prov. Scot.	-0.00164367	-0.00275927	9
Tinnitus	0.127906	-0.00121807	9
Ethnicity	-0.0343987	0.00537083	9
Inpatient contact 0	-0.0774288	0.0191085	9
Inpatient contact 1	0.00573287	-0.0039608	9
Inpatient contact 2	0.0189906	-0.0088493	9
Inpatient contact 3	0.0527053	-0.00629841	9
Age	0.474635	0.0552313	10
Sex	0.0267184	0.0215264	10
EDU: no degree	0.0706028	-0.00486854	10
EDU: secondary	-0.0512271	0.0110326	10
EDU: higher	-0.0193757	-0.00616409	10
Deprivation	-0.0777328	0.0191437	10
G	-0.182844	0.0187876	10
SiN	0.294542	-0.0687159	10
Dat. prov. Engl.	0.00213613	-0.00493659	10
Dat. prov. Wal.	-0.0144023	0.00385718	10
Dat. prov. Scot.	0.0122662	0.00107941	10
Tinnitus	0.171609	-0.0252356	10
Ethnicity	-0.0296342	-0.00308486	10
GP contact 0	-0.153455	0.0271035	10
GP contact 1	0.0879897	-0.00909125	10
GP contact 2	0.0654652	-0.0180122	10
Age	0.474635	0.0804386	11
Sex	0.0267184	-0.000577776	11
EDU: no degree	0.0706028	0.00694286	11
EDU: secondary	-0.0512271	0.0330204	11
EDU: higher	-0.0193757	-0.0399632	11
Deprivation	-0.0777328	-0.0500801	11
G	-0.182844	-0.0551709	11
SiN	0.294542	0.00899284	11
Dat. prov. Engl.	0.00213613	-0.00311702	11
Dat. prov. Wal.	-0.0144023	0.0059714	11
Dat. prov. Scot.	0.0122662	-0.00285438	11
Tinnitus	0.171609	-0.0264497	11
Ethnicity	-0.0296342	0.0118196	11
Inpatient contact 0	-0.0958109	-0.0038864	11
Inpatient contact 1	0.0251311	0.00723019	11
Inpatient contact 2	0.0200751	-0.00749421	11
Inpatient contact 3	0.0506048	0.00415042	11
GP contact 0	-0.153455	-0.0211213	11
GP contact 1	0.0879897	0.0228747	11
GP contact 2	0.0654652	-0.00175332	11
Age	0.427762	0.023714	12
Sex	0.0317797	-0.0119244	12
EDU: no degree	0.0681409	0.000228216	12
EDU: secondary	-0.0306808	-0.0108899	12
EDU: higher	-0.0374601	0.0106617	12
Deprivation	-0.0399745	-0.000745296	12
G	-0.122634	-0.0493636	12
SiN	0.275853	0.00906801	12
Dat. prov. missing	-0.0184708	0.00398206	12
Dat. prov. Engl.	0.0287314	0.000570206	12
Dat. prov. Wal.	-0.00898575	-0.00293347	12
Dat. prov. Scot.	-0.00127485	-0.0016188	12
Tinnitus	0.12688	0.00877378	12
Ethnicity	-0.0334594	0.0186011	12
Age	0.417211	-0.0145709	13
Sex	0.0297659	-0.01803	13
EDU: no degree	0.0690105	-0.00935448	13
EDU: secondary	-0.0323968	0.00972042	13
EDU: higher	-0.0366138	-0.000365938	13
Deprivation	-0.0435047	0.0205509	13
G	-0.127831	-0.00572609	13
SiN	0.282381	0.0214745	13
Dat. prov. missing	-0.0160657	-0.00188737	13
Dat. prov. Engl.	0.0264833	0.000964165	13
Dat. prov. Wal.	-0.00939642	0.000946726	13
Dat. prov. Scot.	-0.0010212	-2.35241e-05	13
Tinnitus	0.123837	-0.00732137	13
Ethnicity	-0.0343553	0.00598311	13
Age	0.423315	0.0219114	14
Sex	0.0375368	-0.00498665	14
EDU: no degree	0.0656198	0.00181968	14
EDU: secondary	-0.0388279	0.0118601	14
EDU: higher	-0.0267918	-0.0136798	14
Deprivation	-0.0758586	0.00690177	14
G	-0.122471	-0.000249695	14
SiN	0.288411	-0.00255575	14
Dat. prov. missing	-0.0143089	0.00629287	14
Dat. prov. Engl.	0.0270745	-0.0146511	14
Dat. prov. Wal.	-0.0104411	0.00917547	14
Dat. prov. Scot.	-0.00232449	-0.000817207	14
Tinnitus	0.118514	-0.0287116	14
Ethnicity	-0.0345313	3.28677e-05	14
Age	0.419896	-0.00215852	15
Sex	0.0323177	-0.0246625	15
EDU: no degree	0.0695372	-0.00306053	15
EDU: secondary	-0.0414268	0.00472657	15
EDU: higher	-0.0281104	-0.00166604	15
Deprivation	-0.0647239	0.0417171	15
G	-0.11867	0.00114486	15
SiN	0.273179	-0.00112261	15
Dat. prov. missing	-0.0159441	0.00488677	15
Dat. prov. Engl.	0.0229705	-0.00373853	15
Dat. prov. Wal.	-0.00927898	-0.00376422	15
Dat. prov. Scot.	0.00225251	0.00261598	15
Tinnitus	0.122514	-0.00929541	15
Ethnicity	-0.0346607	0.0020087	15
Age	0.414231	-0.0414021	16
Sex	0.0299898	-0.00281085	16
EDU: no degree	0.0684246	-0.00284247	16
EDU: secondary	-0.0300914	-0.000458953	16
EDU: higher	-0.0383332	0.00330143	16
Deprivation	-0.0600819	0.0290293	16
G	-0.105847	-0.0200021	16
SiN	0.26641	0.0227604	16
Dat. prov. missing	-0.0256502	-0.00147835	16
Dat. prov. Engl.	0.0350145	0.00308367	16
Dat. prov. Wal.	-0.00507613	-0.0007211	16
Dat. prov. Scot.	-0.00428823	-0.000884221	16
Tinnitus	0.120891	-0.0103181	16
Ethnicity	-0.0412856	0.0110441	16
Age	0.420824	-0.0311745	17
Sex	0.024678	0.00713953	17
EDU: no degree	0.0743326	-0.00455308	17
EDU: secondary	-0.0392566	0.000169568	17
EDU: higher	-0.035076	0.00438351	17
Deprivation	-0.0471069	-0.00537615	17
G	-0.111055	-0.0457865	17
SiN	0.306585	-0.00217051	17
Dat. prov. missing	-0.0219774	0.0195419	17
Dat. prov. Engl.	0.0281029	-0.0166188	17
Dat. prov. Wal.	-0.00734682	-0.00131247	17
Dat. prov. Scot.	0.00122129	-0.00161066	17
Tinnitus	0.136526	-0.00358776	17
Ethnicity	-0.0385551	0.0119263	17
Age	0.430706	-0.0117399	18
Sex	0.0374958	-0.00645427	18
EDU: no degree	0.0735889	0.0003849	18
EDU: secondary	-0.030048	-0.0120108	18
EDU: higher	-0.0435409	0.0116259	18
Deprivation	-0.0469055	0.0185004	18
G	-0.134793	-0.0359725	18
SiN	0.294277	0.0105735	18
Dat. prov. missing	-0.0161	0.0155441	18
Dat. prov. Engl.	0.0277881	-0.00879252	18
Dat. prov. Wal.	-0.0101266	-0.00434242	18
Dat. prov. Scot.	-0.00156148	-0.00240921	18
Tinnitus	0.127631	-0.0129821	18
Ethnicity	-0.0347174	0.0121868	18
Age	0.420228	-0.00399934	19
Sex	0.0330332	-0.00714304	19
EDU: no degree	0.0683946	0.00595961	19
EDU: secondary	-0.0322016	-0.0109288	19
EDU: higher	-0.036193	0.00496922	19
Deprivation	-0.039157	0.0265006	19
G	-0.124031	-0.041395	19
SiN	0.281062	0.0286972	19
Dat. prov. missing	-0.0149867	0.0084615	19
Dat. prov. Engl.	0.0259665	-0.006736	19
Dat. prov. Wal.	-0.00934359	-0.00117808	19
Dat. prov. Scot.	-0.00163617	-0.000547413	19
Tinnitus	0.126245	-0.00389292	19
Ethnicity	-0.0350012	0.0137658	19
Age	0.420132	-0.0117433	20
Sex	0.0354105	-0.010494	20
EDU: no degree	0.0685625	-0.00244634	20
EDU: secondary	-0.0323192	0.00113534	20
EDU: higher	-0.0362433	0.001311	20
Deprivation	-0.0437168	0.0477136	20
G	-0.125869	-0.0307277	20
SiN	0.279079	0.00757768	20
Dat. prov. missing	-0.0163806	0.00357012	20
Dat. prov. Engl.	0.0263214	-0.00231565	20
Dat. prov. Wal.	-0.00957482	-0.00127275	20
Dat. prov. Scot.	-0.000366	1.8279e-05	20
Tinnitus	0.12919	-0.00822898	20
Ethnicity	-0.0337451	0.00125136	20
Age	0.369051	0.00429845	21.1
Sex	0.0471044	-0.00834777	21.1
EDU: no degree	0.0731012	0.00292108	21.1
EDU: secondary	-0.0289128	-0.00266881	21.1
EDU: higher	-0.0441884	-0.000252275	21.1
Deprivation	-0.0200922	0.000884971	21.1
G	-0.108377	-0.0143103	21.1
SiN	0.290305	-0.000230454	21.1
Dat. prov. missing	-0.0214951	0.00448841	21.1
Dat. prov. Engl.	0.0260287	-0.00331542	21.1
Dat. prov. Wal.	-0.00117396	-0.00138305	21.1
Dat. prov. Scot.	-0.00335973	0.000210064	21.1
Tinnitus	0.1309	-0.00684291	21.1
Ethnicity	-0.0342789	0.00571262	21.1
Age	0.349293	-0.0124831	21.2
Sex	0.0692717	-0.0117628	21.2
EDU: no degree	0.0754628	-0.011098	21.2
EDU: secondary	-0.0362036	0.0165429	21.2
EDU: higher	-0.0392592	-0.0054449	21.2
Deprivation	-0.0123269	0.0141354	21.2
G	-0.119109	0.00827308	21.2
SiN	0.30439	-0.0153554	21.2
Dat. prov. missing	0.00877265	-0.00591512	21.2
Dat. prov. Engl.	-0.000816141	0.00654213	21.2
Dat. prov. Wal.	-0.00795651	-0.000627004	21.2
Dat. prov. Scot.	0.159541	-0.0171392	21.2
Tinnitus	-0.0262935	0.00412083	21.2
Ethnicity			21.2
Age	0.349293	0.0126295	21.3
Sex	0.0692717	-0.0307407	21.3
EDU: no degree	0.0754628	0.000811292	21.3
EDU: secondary	-0.0362036	0.00383333	21.3
EDU: higher	-0.0392592	-0.00464462	21.3
Deprivation	-0.0123269	0.00456368	21.3
G	-0.119109	-0.00833009	21.3
SiN	0.30439	-0.029008	21.3
Dat. prov. Engl.	0.00877265	-0.0045756	21.3
Dat. prov. Wal.	-0.000816141	0.00200937	21.3
Dat. prov. Scot.	-0.00795651	0.00256623	21.3
Tinnitus	0.159541	-0.00962731	21.3
Ethnicity	-0.0262935	0.00420018	21.3
GP contact 0	-0.136798	0.0134165	21.3
GP contact 1	0.0697297	-0.00260269	21.3
GP contact 2	0.0670681	-0.0108138	21.3
Age	0.349293	-0.0643321	21.4
Sex	0.0692717	-0.0174133	21.4
EDU: no degree	0.0754628	-0.00468198	21.4
EDU: secondary	-0.0362036	0.0190954	21.4
EDU: higher	-0.0392592	-0.0144134	21.4
Deprivation	-0.0123269	0.0149084	21.4
G	-0.119109	0.00882677	21.4
SiN	0.30439	-0.0746505	21.4
Dat. prov. Engl.	0.00877265	0.00918052	21.4
Dat. prov. Wal.	-0.000816141	-0.00219202	21.4
Dat. prov. Scot.	-0.00795651	-0.0069885	21.4
Tinnitus	0.159541	-0.00848139	21.4
Ethnicity	-0.0262935	0.0110939	21.4
Inpatient contact 0	-0.0858381	-0.000616065	21.4
Inpatient contact 1	0.0167973	0.0105479	21.4
Inpatient contact 2	0.00969095	-0.00105564	21.4
Inpatient contact 3	0.0593498	-0.00887616	21.4
GP contact 0	-0.136798	0.0255603	21.4
GP contact 1	0.0697297	-0.0117698	21.4
GP contact 2	0.0670681	-0.0137904	21.4

## Sheet: Table S5
Model #	SMD	SMD variable	Var. ratio dif. from 1	Var. ratio dif. from 1 variable	KS statistic	KS statistic variable	SMD (inter. includ.)	SMD variable (inter. includ.)	Var. ratio dif. from 1 (inter. includ.)	Var. ratio dif. from 1 variable (inter. includ.)	KS statistic (inter. includ.)	KS statistic variable (inter. includ.)
1	-0.0225829	G	0.0640727	G	0.0209025	deprivation	0.0779665	G * data_provider_Wales	0.610856	G * data_provider_Wales	0.0510794	deprivation * G
1.1	-0.0618732	deprivation	0.125093	SiN	0.130607	SiN	-0.127052	education_secondary * deprivation	0.324903	deprivation * data_provider_Wales	0.130607	SiN
2	-0.0225829	G	0.0640727	G	0.0209025	deprivation	0.0779665	G * data_provider_Wales	0.610856	G * data_provider_Wales	0.0510794	deprivation * G
3	-0.0380007	age	0.0412322	G	0.029437	deprivation	-0.107545	G * ethnicity_non-white	1.22163	G * data_provider_unknown	0.0578617	deprivation * G
4	-0.0328259	G	0.0585211	age	0.0993219	SiN	-0.108502	deprivation * ethnicity_non-white	0.435492	G * data_provider_Wales	0.0993219	SiN
5	0.0296622	deprivation	0.035404	G	0.0218684	deprivation	-0.054682	deprivation * G	0.343478	deprivation * data_provider_Wales	0.03183	deprivation * G
6	0.01743	SiN	0.0742488	SiN	0.0215687	deprivation	-0.0756737	SiN * data_provider_unknown	0.715156	G * data_provider_unknown	0.0350791	deprivation * G
7	-0.0286883	age	0.212797	SiN	0.0249959	age	-0.1101	deprivation * G	1.04627	G * data_provider_unknown	0.0564164	deprivation * G
8	-0.0304027	G	0.0683634	G	0.0236636	age	0.064514	G * data_provider_Wales	1.65983	G * HL_source_England	0.041289	deprivation * G
9	-0.0324575	age	0.0682673	deprivation	0.020679	age	-0.0885908	SiN * data_provider_unknown	0.73219	G * data_provider_unknown	0.0570476	deprivation * G
10	-0.0687159	SiN	0.072625	age	0.0503137	SiN	0.115236	deprivation * data_provider_Wales	0.282666	deprivation * gp_contact_cat_3	0.0886237	age * tinnitus
11	0.0804386	age	0.0692119	SiN	0.121614	SiN	-0.15183	education_secondary * deprivation	0.470671	G * ethnicity_non-white	0.13286	SiN * tinnitus
12	-0.0493636	G	0.0542756	deprivation	0.0966809	SiN	-0.134799	SiN * ethnicity_non-white	0.516207	SiN * ethnicity_non-white	0.0966809	SiN
13	0.0214745	SiN	0.0342279	SiN	0.01803	sex	-0.051321	deprivation * G	0.363305	deprivation * data_provider_Wales	0.0373668	deprivation * G
14	-0.0287116	tinnitus	0.0255087	G	0.0287116	tinnitus	-0.126696	SiN * data_provider_Wales	1.22866	SiN * data_provider_Wales	0.0453782	G * tinnitus
15	0.0417171	deprivation	0.0854782	SiN	0.0272249	G	-0.0744215	G * data_provider_unknown	1.08819	G * data_provider_Scotland	0.0385831	deprivation * G
16	-0.0414021	age	0.155336	SiN	0.027615	age	-0.0926506	G * ethnicity_non-white	0.495217	G * ethnicity_non-white	0.0419476	deprivation * G
17	-0.0457865	G	0.0899005	G	0.0209802	G	-0.140838	G * ethnicity_non-white	1.60134	G * data_provider_unknown	0.0403905	deprivation * G
18	-0.0359725	G	0.0381371	G	0.0202558	G	-0.119285	G * data_provider_unknown	1.11434	G * data_provider_unknown	0.0423357	deprivation * G
19	-0.041395	G	0.045127	G	0.0232615	deprivation	-0.133211	G * ethnicity_non-white	0.901914	G * data_provider_unknown	0.0435143	deprivation * G
20	0.0477136	deprivation	0.0417132	G	0.0268231	deprivation	0.0685727	deprivation * tinnitus	0.47469	G * data_provider_Wales	0.041482	deprivation * G
21.1	-0.0143103	G	0.0303377	SiN	0.0131202	age	-0.0517676	deprivation * G	0.273508	deprivation * data_provider_unknown	0.0267067	deprivation * G
21.2	-0.0171392	tinnitus	0.0355229	age	0.0232543	SiN	-0.0502423	deprivation * G	0.381231	SiN * ethnicity_non-white	0.0297151	SiN * tinnitus
21.3	-0.0307407	sex	0.0563306	age	0.0307407	sex	-0.0723529	sex * SiN	0.457344	SiN * ethnicity_non-white	0.0409217	sex * SiN
21.4	-0.0746505	SiN	0.0737051	SiN	0.0427025	SiN	0.0867481	SiN²	0.67498	deprivation * ethnicity_non-white	0.0457128	SiN * gp_contact_cat_1
